# Supplementary material for: Generation of a Soluble African Horse Sickness Virus VP7 Protein Capable of Forming Core-like Particles
Source: Viruses. 2022 Jul 26;14(8):1624. doi: 10.3390/v14081624 (PMC9331310; doi:10.3390/v14081624)
Supplement: Supplementary file 1 [file viruses-14-01624-s001.zip]

Archive with 4 entries (4 files):
- Figure S1.tif
- Figure S2.tif
- Video Supplementary S1A.avi
- Video Supplementary S1B.avi
